# Supplementary material for: Impact of Calorie-Restricted Cafeteria Diet and Treadmill Exercise on Sweet Taste in Diet-Induced Obese Female and Male Rats
Source: Nutrients. 2022 Dec 28;15(1):144. doi: 10.3390/nu15010144 (PMC9823820; doi:10.3390/nu15010144)
Supplement: Supplementary file 1 [file nutrients-15-00144-s001.zip]

Archive with 1 entries (1 files):
- nutrients-2106676-supplementary.pdf
